# Supplementary material for: Genetic regulation of fasting-induced longevity effects
Source: Genetics. 2026 Feb 17;233(1):iyag045. doi: 10.1093/genetics/iyag045 (PMC13147523; doi:10.1093/genetics/iyag045)
Supplement: iyag045_Supplementary_Data [file iyag045_supplementary_data.zip]

Archive with 7 entries (7 files):
- Supplemental_Material_GENETICS-2025-308551.pdf
- Supplementary_Table_S10_GENETICS-2025-308551.csv
- Supplementary_Table_S11_GENETICS-2025-308551.csv
- Supplementary_Table_S12_GENETICS-2025-308551.csv
- Supplementary_Table_S6_GENETICS-2025-308551.csv
- Supplementary_Table_S8_GENETICS-2025-308551.csv
- Supplementary_Table_S9_GENETICS-2025-308551.csv
